# Supplementary material for: Construction of an Immunosensor Based on the Affinity DNA Functional Ligands to the Fc Segment of IgG Antibody
Source: Biosensors (Basel). 2025 Nov 5;15(11):747. doi: 10.3390/bios15110747 (PMC12649849; doi:10.3390/bios15110747)
Supplement: Supplementary file 1 [file biosensors-15-00747-s001.zip]

Archive with 1 entries (1 files):
- biosensors-3932879-supplementary.pdf
